# Supplementary material for: EPR-Net: constructing a non-equilibrium potential landscape via a variational force projection formulation
Source: Natl Sci Rev. 2024 Feb 20;11(7):nwae052. doi: 10.1093/nsr/nwae052 (PMC11173252; doi:10.1093/nsr/nwae052)
Supplement: nwae052_Supplemental_Files [file nwae052_supplemental_files.zip]

Archive with 2 entries (2 files):
- main_content.zip
- supplementary information.pdf
